# Supplementary material for: Gamma oscillations point to the role of primary visual cortex in atypical motion processing in autism
Source: PLoS One. 2023 Feb 13;18(2):e0281531. doi: 10.1371/journal.pone.0281531 (PMC9925089; doi:10.1371/journal.pone.0281531)
Supplement: S1 Data — (XLSX) [file pone.0281531.s004.xlsx]

## Sheet: mv_final_A-freq-p_alls_children
	Results of MEG and psychophysical experiment. MEG: 37 TD, 42 ASD. MEG/GRSI + psychophysics: 31 TD, 26 ASD
	GR (C - control; A - ASD)	age (years)	GRSI +/- (GRSI can be estimated: 1)	GRSI outliers (GRSI outliers: 1)	Psychophysics	mean duration theresh big (mean of 2 runs)	mean duration thresh small (mean of 2 runs)	log10 mean duration theresh big (mean of 2 runs)	log10 mean duration thresh small (mean of 2 runs)	SSI (spatial suppression index)	SRS and IQ	SRS sum	Seq IQ STAND	Sim IQ STAND	MP IQI STAND	MEG	MEG task performance	RT slow <2 sec (reaction tile, 'slow')	RT medium < 2 sec (reaction tile, 'medium')	RT fast < 2 sec (reaction tile, 'fast')	% errors 'early' (% errors with RT<150 ms)	% errors 'miss' (missed the buttom press, >2 sec)	mean mm from the origin (Mean displacement of the center of the head in the helmet, relative to the head origin, in mm)	std mm from the origin	max mm from the origin (Maximal Displacement of the center of the head in the helmet, relative to the head origin, mm)	N MEG trials	N slow (number of trials for 'slow' velocity)	N medium (number of trials for 'medium' velocity)	N fast (number of trials for 'fast' velocity)	N clean slow	N clean medium	N clean fast	MEG GR max location	Max vertex X (X coordinate ot the maximal gamma power)	Max vertex Y (Y coordinate ot the maximal gamma power)	Max vertex Z (Z coordinate ot the maximal gamma power)	Max vertex label (morphological leble of max GR power vertex location )	MEG gamma parameters	wPOW slow (weighted GR power, slow)	wPOW medium (weighted GR power, medium)	wPOW fast (weighted GR power, fast)	wPOW slow p-value (provavility of power increase at max gamma frequency relative to baseline)	wPOW medium p-value (provavility of power increase at max gamma frequency relative to baseline)	wPOW fast p-value (provavility of power increase at max gamma frequency relative to baseline)	automatic wFreq slow (gamma frequency, calcutared regadless GR probavility)	automatic wFreq medium (gamma frequency, calcutared regadless GR probavility)	automatic wFreq fast (gamma frequency, calcutared regadless GR probavility)	reliable wFreq slow (gamma frequency, calcutared for reliable GRs)	reliable wFreq medium (gamma frequency, calcutared for reliable GRs)
K0002	C	11	1			0.0524175	0.0232665	-1.28052	-1.63327	0.352745		51	118	124	129			358.308	331.8	327.7	9.32836	1.86567	3.08	1.42	5.91		89	89	90	66	65	65		-8.23056	-100.229	0.160388	pericalcarine-lh		1.42602	0.561919	0.254251	1.64776e-11	5.4203e-08	1.33941e-05	63.325	69.322	75.8467	63.325	69.322
K0003	C	10	1			0.087548	0.0275825	-1.05775	-1.55937	0.501613		104	97	91	94			457.091	417.798	416.165	2.22222	0.740741	7.44	2.67	13.52		90	90	90	73	69	70		6.15037	-95.3574	15.1582	cuneus-rh		1.85557	1.10318	0.446152	2.32098e-13	2.73297e-11	7.98965e-07	68.6989	78.0049	86.4278	68.6989	78.0049
K0004	C	12	1			0.118872	0.044471	-0.924922	-1.35192	0.427001		47	100	117	118			420.395	394.376	383.551	2.97398	0.371747	5.3	4	14.8		89	90	90	49	52	59		18.7556	-90.1014	14.6018	lateraloccipital-rh		2.06547	0.954999	0.308698	1.63101e-09	1.27267e-08	0.000141596	62.2781	67.1377	70.1365	62.2781	67.1377
K0008	C	8	1			0.0539	0.031791	-1.26841	-1.4977	0.229285		32	94	122	115			388.309	423.759	410.188	5.57103	1.11421	3.58	2.12	11.38		119	121	119	83	62	84		-7.66967	-93.4373	-13.8445	lingual-lh		2.32159	0.750452	0.187631	4.09281e-15	8.2057e-09	0.0223899	71.0701	79.9778	87.7631	71.0701	79.9778
K0009	C	12	1			0.0623685	0.040205	-1.20503	-1.39572	0.190685		75	100	94	100			424.048	499.114	489.214	1.48699	3.34572	4.6	3.44	10.47		89	90	90	54	60	59		-6.80588	-95.1812	-4.43157	pericalcarine-lh		6.97177	5.48021	2.95987	2.38648e-10	2.78875e-11	3.50605e-11	62.7071	73.2963	81.0771	62.7071	73.2963
K0011	C	12	1			0.099772	0.02309	-1.00099	-1.63658	0.635585		67	100	100	105			427.477	416.911	396.511	0	0.371747	5.97	1.59	9.12		89	90	90	78	72	76		-11.521	-100.273	8.95657	cuneus-lh		0.894384	0.18959	0.0839103	1.28642e-12	0.137802	0.991574	68.8444	70.6188	77.2668	68.8444
K0012	C	13	1			0.0604715	0.0289845	-1.21845	-1.53783	0.319385		56	103	131	112			380	349.952	332.988	5.55556	1.11111	7.4	5.16	16.97		90	90	90	85	78	76		12.9533	-89.7799	12.1883	cuneus-rh		1.26076	0.382075	0.117951	5.18054e-15	9.18374e-09	0.787692	66.1579	71.8322	77.8402	66.1579	71.8322
K0013	C	14	1			0.129461	0.0883355	-0.887861	-1.05386	0.166004		47	103	115	117			353.024	332.698	314.514	8.55019	1.48699	3.21	1.81	9.51		90	90	89	71	78	65		13.7362	-93.1331	10.9547	lateraloccipital-rh		6.3209	3.97512	1.52961	3.55947e-13	2.46283e-14	3.69669e-12	54.3007	61.6933	67.8653	54.3007	61.6933
K0014	C	12				0.100529	0.056173	-0.997709	-1.25047	0.252764		52	106	124	129			397.179	381.062	386.509	1.97183	2.53521	5.72	3.47	15.98		118	119	118	77	65	71		-1.72725	-89.6797	8.46388	lateraloccipital-lh		0.239754	0.13095	0.105805	0.00054325	0.0602187	0.596374	73.239	73.3501	60.596
K0015	C	9	1			0.0467855	0.0501555	-1.32989	-1.29968	-0.0302073		22	97	129	113			431.116	383.762	362.881	4.85075	0.373134	6.94	5.58	18.63		89	90	89	55	54	63		25.8722	-93.4243	2.88946	lateraloccipital-rh		0.441591	0.192401	0.170356	2.03331e-07	0.000366309	0.000159711	72.6975	73.2062	72.8202	72.6975
K0016	C	11	1			0.128918	0.0384355	-0.889686	-1.41527	0.525581		17	118	150	136			438.045	403.045	399.795	1.48699	0.371747	7.45	6.79	18.97		90	89	90	81	75	80		8.13534	-90.2725	-5.76754	lingual-rh		2.46337	0.941459	0.359713	8.15236e-15	8.57999e-13	2.32466e-08	66.0409	81.1539	85.2497	66.0409	81.1539
K0017	C	9	1			0.093775	0.039029	-1.02791	-1.40861	0.3807		38	124	139	134			676.188	615.139	630.73	4.91803	9.01639	3.99	5.25	19.95		79	82	83	36	39	42		-5.13363	-83.5988	19.1235	cuneus-lh		2.0028	1.03875	0.311073	1.05557e-06	5.03331e-07	0.000771858	64.9772	69.4314	77.2916	64.9772	69.4314
K0018	C	10	1			0.138497	0.046493	-0.85856	-1.33261	0.474053		75	88	119	112			458.484	393.441	385.146	15.5989	7.24234	5.01	2.97	12.98		120	120	119	63	69	61		10.4871	-95.9137	4.99882	pericalcarine-rh		5.24068	2.10107	0.636643	7.57777e-12	9.54642e-13	1.19671e-09	66.7042	84.5168	96.7241	66.7042	84.5168
K0019	C	10	1			0.030609	0.0358955	-1.51415	-1.44496	-0.0691909		71	100	127	123			410.628	395.31	396.329	3.7594	0.37594	2.89	1.03	5.76		89	89	88	63	65	59		-1.98704	-94.9109	1.56662	cuneus-lh		3.03739	1.89028	1.0977	7.57777e-12	3.69669e-12	4.32163e-11	73.3354	76.6453	86.7316	73.3354	76.6453
K0020	C	11	1			0.036064	0.024526	-1.44293	-1.61037	0.167447		42	94	105	111			379.701	378.933	373.341	0.37594	0	1.54	0.15	1.78		88	90	88	62	64	66		14.538	-90.1083	20.8705	lateraloccipital-rh		4.13474	2.47736	1.03664	1.11116e-11	5.16839e-12	2.46497e-11	68.3004	75.0455	83.8898	68.3004	75.0455
K0021	C	12	1			0.086607	0.02691	-1.06245	-1.57009	0.507639			121	121	124			425.368	381.494	334.987	10.9023	1.12782	2.09	0.66	4.22		88	88	90	63	62	65		-12.0956	-109.386	12.3204	lateraloccipital-lh		0.90098	0.307415	0.152703	1.89571e-10	0.000352334	0.0786092	66.6131	71.1336	77.8536	66.6131
K0023	C	8	1			0.065935	0.0521715	-1.18088	-1.28257	0.101683		59	100	142	135			564.699	544.024	585.024	2.64151	2.26415	5.24	3.23	12.49		90	88	87	76	78	76		-10.9043	-91.7226	3.3589	pericalcarine-lh		2.67797	0.564469	0.228706	5.28037e-14	1.31925e-09	0.000798964	68.4085	77.2035	86.1153	68.4085	77.2035
K0024	C	13	1			0.079771	0.0389785	-1.09815	-1.40917	0.31102		29	112	137	130			353.636	340.05	324.805	7.1161	1.1236	3.98	1.82	6.82		90	88	89	63	63	58		3.4822	-78.8479	10.2759	cuneus-rh		1.05547	0.627624	0.190378	7.18267e-11	8.26157e-11	0.00225111	65.5836	74.9848	71.8231	65.5836	74.9848
K0025	C	10	1									69	121	126	141			538.395	516.529	501.341	1.50943	0	6.28	6.09	19.94		88	89	88	64	60	57		15.0836	-95.2276	-0.433947	cuneus-rh		0.95298	0.368937	0.219207	2.05114e-11	1.43321e-07	2.75604e-05	71.0394	84.1933	86.6605	71.0394	84.1933
K0030	C	9				0.101875	0.075822	-0.99193	-1.1202	0.128275		14	109	113	130			459.791	457.432	448.235	2.98507	0.373134	1.76	1.35	5.97		90	88	90	50	52	62		-9.05566	-104.931	-5.8817	lateraloccipital-lh		0.343412	0.254863	0.192169	0.00181788	0.00168884	0.457229	78.249	78.4049	86.6372
K0033	C	10	1									72	94	122	112			450.424	395.25	402.23	2.61194	0.373134	1.97	1.11	4.43		88	90	90	71	80	71		16.352	-100.653	8.48265	lateraloccipital-rh		5.96426	4.10776	1.14125	3.55947e-13	1.2406e-14	9.55727e-13	66.6257	71.6841	77.3229	66.6257	71.6841
K0035	C	10	1			0.07309	0.042586	-1.13614	-1.37073	0.234591		47	109	108	99			440.256	473.101	523.461	1.48699	0.371747	4.85	2.67	10.08		89	90	90	82	80	80		6.12337	-95.5671	0.229523	lateraloccipital-rh		2.31499	1.18921	1.00155	5.56689e-15	4.85122e-14	2.02875e-12	72.1808	84.0309	91.4556	72.1808	84.0309
K0036	C	11	1			0.050293	0.040264	-1.29849	-1.39508	0.0965906		32	94	105	104			432.386	387.624	394.188	5.51471	1.47059	5.53	3.97	14.29		90	91	91	67	71	64		-1.6965	-100.558	0.796611	pericalcarine-lh		2.43676	1.49656	0.630748	2.47814e-12	2.85709e-12	6.05939e-10	62.8379	65.4609	65.5471	62.8379	65.4609
K0039	C	8	1			0.06308	0.02329	-1.20011	-1.63283	0.432722		26	91	135	126			424.602	405.182	416.535	4.46097	0	2.12	0.23	2.7		90	90	89	78	83	80		9.04072	-94.1261	-13.5063	lingual-rh		1.1898	0.461034	0.342568	7.92902e-14	7.42673e-09	3.35904e-07	65.5334	82.5996	81.8878	65.5334	82.5996
K0040	C	11	1			0.0536355	0.0360145	-1.27055	-1.44352	0.172975		13	124	91	108			484.591	419.933	371.419	1.85874	0	2.78	0.95	4.14		89	90	90	69	74	74		-9.99476	-99.9479	-1.66444	pericalcarine-lh		1.97133	1.08335	0.924478	9.13135e-13	3.16908e-13	1.52051e-12	77.2371	87.7941	90.5485	77.2371	87.7941
K0041	C	11	1									31	109	121	128			401.371	439.644	414.382	0.740741	0	6.34	2.58	15.59		90	90	90	56	55	61		-9.93594	-92.427	18.9614	superiorparietal-lh		0.357446	0.131048	0.117304	4.76932e-06	0.0227622	0.144952	61.0587	69.0676	69.9156	61.0587
K0042	C	13	1			0.0658575	0.0229215	-1.18139	-1.63976	0.458362		8	118	134	124			388.289	362.523	321.195	1.48699	0	3.02	2.69	8.96		90	89	90	79	76	75		-7.10814	-103.147	-16.3409	lateraloccipital-lh		0.620459	0.241962	0.110945	2.46232e-12	1.45537e-05	0.053443	62.7654	68.346	67.0407	62.7654	68.346
K0043	C	7				0.0652925	0.0201535	-1.18514	-1.69565	0.510513		51	100	109	115			519.045	508.977	532.311	2.21402	0.369004	1.89	0.49	3.81		91	90	90	81	73	78		-8.50357	-98.5849	-0.0434584	cuneus-lh		0.215911	0.171347	0.115127	4.08659e-07	0.00231023	0.00090624	67.8296	69.1989	75.4013	67.8296
K0045	C	9	1			0.069464	0.0505415	-1.15824	-1.29635	0.138112		35	103	126	116			447.627	444.788	432.51	1.25	2.5	1.95	0.64	3.79		107	108	105	91	96	92		-17.0669	-91.2736	1.52642	pericalcarine-lh		0.365988	0.171475	0.133695	1.59266e-08	0.000612436	0.249424	70.1386	80.2954	73.0874	70.1386
K0048	C	13	1			0.03878	0.0302835	-1.41139	-1.51879	0.107402		45	94	124	118			471.169	428.667	405.862	2.23048	0	1.39	1.16	3.73		89	90	90	80	82	83		-6.84507	-95.2918	4.84621	cuneus-lh		1.24663	0.84773	0.968145	4.85122e-14	3.19139e-13	6.01157e-13	64.8076	76.5026	88.8929	64.8076	76.5026
K0049	C	15	1			0.070708	0.0444645	-1.15053	-1.35199	0.201455		22	103	121	117			358.295	337.057	314.988	5.18519	0	3.4	1.04	5.52		90	90	90	74	82	72		4.6657	-92.8876	-2.69209	lingual-rh		2.51608	2.59664	0.960678	1.23051e-13	5.36263e-15	6.71019e-13	60.5631	64.4835	69.9244	60.5631	64.4835
K0050	C	13	1			0.066696	0.0341855	-1.1759	-1.46616	0.290258		91	97	121	112			470.161	433.558	387.955	2.96296	0	2.07	1.05	8.17		90	90	90	73	72	78		-9.66545	-102.707	-3.77424	lateraloccipital-lh		4.30877	3.49051	1.14853	2.98212e-13	2.76154e-13	3.01374e-13	62.1663	70.4595	78.7702	62.1663	70.4595
K0051	C	11	1			0.088338	0.035475	-1.05385	-1.45008	0.396225		83	131	127	137			471.551	446.612	405.7	4.42804	1.84502	3.65	2.84	11.89		92	89	90	77	77	72		-13.7494	-99.7101	-7.68826	pericalcarine-lh		0.534161	0.257606	0.220836	2.70151e-09	9.1225e-06	0.115094	76.7218	92.8053	95.751	76.7218	92.8053
K0052	C	12	1			0.0557285	0.0548395	-1.25392	-1.26091	0.00698387		66	118	138	138			454.138	398.568	384.899	1.48699	0.371747	1.44	0.77	3.46		90	89	90	76	77	76		23.3454	-89.6086	4.25055	pericalcarine-rh		4.49056	0.989699	0.531251	5.28037e-14	7.22643e-10	3.63716e-08	74.5136	86.8615	98.1125	74.5136	86.8615
K0053	C	13	1			0.055215	0.0295415	-1.25794	-1.52957	0.271625			106	121	115			423.533	344.764	333.524	2.57353	0.735294	1.45	0.79	3.84		90	90	92	64	64	56		1.16758	-87.9215	0.602794	cuneus-rh		4.65275	1.63203	0.353371	5.16839e-12	5.42348e-12	1.37093e-05	69.4391	77.3099	86.2076	69.4391	77.3099
K0054	C	11	1			0.051475	0.026602	-1.2884	-1.57509	0.286682		16	106	130	121			411.603	396.174	389.189	4.73538	0	2.11	0.82	4.54		120	119	120	91	92	88		8.47757	-93.8184	-2.21187	lingual-rh		8.24383	6.87643	3.29111	1.74379e-16	1.23238e-16	5.46018e-16	60.0602	69.9996	76.6104	60.0602	69.9996
K0056	C	16	1			0.0496745	0.02465	-1.30387	-1.60818	0.304317		28	124	115	120			433.471	411.528	427.711	0.740741	0.740741	1.91	0.48	3.21		90	90	90	86	85	86		-11.7619	-98.1995	-7.40459	pericalcarine-lh		3.759	1.76427	0.259124	1.21138e-15	1.38672e-14	2.47084e-05	62.155	72.7551	66.2661	62.155	72.7551
R0001	A	15	1									119	94	94	89						0	0	4.16	1.2	5.85		90	89	90	71	54	62		19.1929	-101.102	-12.412	lateraloccipital-rh		6.12844	2.36693	0.721671	3.55947e-13	2.83405e-10	3.17666e-09	56.6469	61.5356	67.2042	56.6469	61.5356
R0002	A	12	1			0.052241	0.0227395	-1.28199	-1.64322	0.361231		122	94	130	110			482.273	412.921	383.218	1.11111	1.11111	7.78	4.69	18.63		90	90	90	71	64	66		-8.87188	-93.5822	-5.88296	pericalcarine-lh		3.69374	1.99758	0.431604	4.6135e-13	1.86745e-11	7.01667e-10	65.0234	71.6962	84.4749	65.0234	71.6962
R0004	A	14	1			0.062474	0.0312715	-1.2043	-1.50485	0.300551		122	106	144	127			452.675	466.598	445.837	4.81481	0.37037	6.05	2.98	10.42		90	90	90	53	63	63		-7.77341	-98.0764	7.44217	cuneus-lh		1.18432	0.763202	0.205192	8.63492e-09	2.64741e-08	0.0021597	56.951	61.2309	63.599	56.951	61.2309
R0005	A	10	1			0.0887665	0.0390645	-1.05175	-1.40822	0.356467		114	88	75	76			575.864	485.093	435.953	2.96296	1.11111	4.86	1.57	7.47		90	90	90	64	62	64		8.69719	-94.1222	-1.39235	pericalcarine-rh		3.41803	1.13119	0.3025	5.16839e-12	6.45796e-11	0.000106671	64.4128	72.9056	81.9528	64.4128	72.9056
R0007	A	9	1			0.033643	0.0354055	-1.47311	-1.45093	-0.022176		111	94	75	72			526.047	495.671	531.733	2.60223	0.371747	11.32	3.19	17.57		89	90	90	45	44	47		13.2594	-108.685	-7.12998	lateraloccipital-rh		3.84196	0.746325	0.282111	8.16215e-09	1.31492e-07	0.00075038	67.1551	78.0141	80.9551	67.1551	78.0141
R0009	A	11	1			0.0433715	0.053996	-1.3628	-1.26764	-0.0951571		102	112	100	115			351.119	340.379	323.233	1.11732	0	7.89	1.23	9.48		59	60	60	51	47	48		14.9545	-100.419	1.21988	pericalcarine-rh		1.40725	0.361121	0.236939	3.56994e-09	0.00156208	0.010763	67.1953	74.1782	77.2204	67.1953
R0010	A	9	1			0.0703565	0.0299565	-1.1527	-1.52351	0.370813		94	80	93	72			875	858.571	803.093	2.59259	4.07407	7.48	2.16	12.98		90	90	90	53	56	63		20.9863	-90.0932	0.94599	pericalcarine-rh		1.84818	0.665293	0.34023	3.50386e-10	9.98833e-09	2.18394e-05	67.4095	68.9141	62.3163	67.4095	68.9141
R0012	A	11	1									97	77	85	90			377.264	370.494	352.837	3.7037	0.740741	8.74	2.25	17.52		90	90	90	47	41	49		-7.63203	-87.9907	-1.11818	pericalcarine-lh		1.14861	0.359154	0.313883	2.76735e-08	0.000102526	0.00293564	71.786	72.5525	67.1177	71.786
R0013	A	9	1	1								115	68	97	80			598.512	558.056	484.278	10	3.7037	9.09	3.87	17.36		90	90	90	40	36	43		19.093	-95.6959	-0.469119	lateraloccipital-rh		1.78712	1.99068	2.15196	6.76542e-07	2.47703e-07	4.24272e-07	66.1572	77.7853	82.1454	66.1572	77.7853
R0014	A	14	1			0.0365095	0.035375	-1.43759	-1.4513	0.0137094		118	80	88	70			626.299	521.5	492	1.86567	0	1.69	0.7	3.26		89	89	90	68	77	78		0.614859	-92.6492	-1.07184	lingual-lh		1.2899	0.964634	0.356327	2.29977e-12	2.97666e-11	4.47577e-08	61.1464	67.1572	67.1422	61.1464	67.1572
R0015	A	10	1			0.0657255	0.0234655	-1.18227	-1.62957	0.447304		106	103	78	99			575.888	539.909	514.444	1.11111	0	7.35	1.93	11.89		90	90	90	66	62	68		-11.3454	-97.0384	1.03528	lateraloccipital-lh		5.34628	2.95471	1.33908	2.40511e-12	1.28991e-11	5.89072e-11	65.131	76.8046	90.1301	65.131	76.8046
R0016	A	8				0.0523905	0.046243	-1.28075	-1.33495	0.0542065		57	127	94	124			482.767	428.395	399.349	4.07407	0.37037	10.77	7.69	19.88		90	90	90	54	48	46		33.9823	2.26305	-39.181	fusiform-rh		0.410194	0.247894	0.152021	0.849047	0.0149373	0.112762	70.3905	105.177	100.882
R0017	A	10	1			0.116929	0.0584465	-0.932078	-1.23324	0.301164		93	97	109	100			430.326	448.069	419.205	1.87266	0.374532	4.94	3.04	13.21		89	89	89	67	63	59		-2.45872	-103.685	10.1799	cuneus-lh		1.77297	2.10043	1.27443	1.64095e-12	7.57777e-12	5.1905e-10	64.4636	68.9786	73.298	64.4636	68.9786
R0021	A	10	1			0.21544	0.233138	-0.666674	-0.632386	-0.0342877		122	97	108	109			578.929	555.279	526.977	2.97398	1.11524	2.79	1.14	5.77		89	90	90	70	67	72		22.3666	-81.1958	17.7174	superiorparietal-rh		6.32282	3.31705	1.63056	5.21493e-13	1.64095e-12	1.25421e-12	59.5461	68.7941	72.8181	59.5461	68.7941
R0022	A	10	1			0.074298	0.0365755	-1.12902	-1.43681	0.307787			97	85	91			568.854	482.989	506.023	1.48699	0	3.97	1.71	8.24		90	90	89	58	58	53		4.79512	-103.65	13.8017	cuneus-rh		0.98927	0.468082	0.154122	6.51661e-10	2.1444e-06	0.14259	67.7256	69.99	75.7656	67.7256	69.99
R0023	A	8	1			0.117373	0.032655	-0.930434	-1.48605	0.555617		76	94	109	112			574.186	532.675	537.609	3.38346	0.37594	3.57	0.93	6.18		90	87	89	65	54	62		-5.45166	-88.3043	6.90914	cuneus-lh		0.480192	0.167716	0.147778	5.22059e-08	0.0412944	0.000990178	75.1298	82.4482	98.33	75.1298
R0024	A	8	1			0.0399215	0.0476625	-1.39879	-1.32182	-0.07697		131	94	93	99			447.765	423.976	358.795	4.08922	1.11524	1.56	0.89	4.31		89	89	91	77	72	85		-14.6309	-106.645	-0.871869	lateraloccipital-lh		1.20822	0.860292	0.514295	4.95693e-14	1.66707e-11	5.05687e-11	70.1298	84.5754	92.4093	70.1298	84.5754
R0027	A	9	1			0.0629685	0.0396215	-1.20088	-1.40207	0.201192		78	85	81	79			668.386	651.674	543.952	4.08922	1.85874	3.43	2.15	12.8		89	90	90	55	61	64		17.2792	-105.698	0.803578	lateraloccipital-rh		0.664561	0.40068	0.225512	3.01307e-08	6.62789e-06	0.042719	68.1772	75.5811	71.224	68.1772	75.5811
R0028	A	8				0.141366	0.0386395	-0.849655	-1.41297	0.563313		81	63	81	70			667.696	620.582	624.187	8.20896	4.85075	4.38	1.45	10.58		90	89	89	58	62	61		2.32564	-91.2412	-2.14952	cuneus-lh		0.186473	0.266604	0.170614	0.00926668	0.390704	0.218926	71.0716	81.8706	76.8483
R0030	A	10	1									96	57	61	56			621.378	546.849	530.846	8.51852	8.14815	6.84	3.94	14.71		90	90	90	38	39	46		-8.06084	-90.4033	2.13564	pericalcarine-lh		2.13045	1.53227	0.410433	1.86502e-07	1.06077e-06	0.000133	71.6467	79.9002	87.8896	71.6467	79.9002
R0031	A	12	1			0.0652935	0.0692655	-1.18513	-1.15948	-0.025647		125	63	58	65			426.893	442.544	435.436	0.888889	0	2.64	1.43	10.24		150	150	150	96	85	84		-6.91034	-99.9592	9.13206	lateraloccipital-lh		1.71792	1.20496	0.357507	5.06868e-17	8.57333e-14	8.98539e-06	74.9082	80.565	90.0753	74.9082	80.565
R0032	A	10				0.061971	0.0557785	-1.20781	-1.25353	0.0457217		94	83	108	93			402.976	414.184	395.057	4.0293	1.4652	2.21	1.9	6.82		91	91	91	68	72	73		4.99239	-89.5036	20.7665	cuneus-rh		0.104182	0.14302	0.1312	0.385239	0.00798002	0.0358369	68.4482	65.5354	70.4359
R0033	A	14	1			0.0492075	0.025521	-1.30797	-1.5931	0.285134		141	91	89	90			462	429.77	408.744	4.7619	1.0989	6.04	3.97	19.7		91	91	91	67	66	68		7.5843	-90.1004	-6.26076	pericalcarine-rh		12.1213	3.42162	0.840932	1.64095e-12	2.40511e-12	3.92035e-12	68.3035	76.0473	84.382	68.3035	76.0473
R0034	A	9	1									135	68	61	70			674.172	694.982	699.684	2.22222	2.22222	1.26	0.59	3.68		60	60	60	51	50	47		-18.3325	-100.109	-6.53757	pericalcarine-lh		2.35758	0.676506	0.561339	1.08724e-09	4.94699e-07	7.48093e-05	68.26	67.785	69.2533	68.26	67.785
R0036	A	8				0.053331	0.0216355	-1.27302	-1.66483	0.391813		117	83	126	109			574.092	603.884	605.471	2.62172	0	2.36	1.02	4.93		88	89	90	73	71	70		-7.8021	-99.1875	-0.858274	cuneus-lh		0.0851611	0.186104	0.139733	0.315141	7.90384e-05	0.134204	61.4668	65.6702	63.3964		65.6702
R0038	A	9	1			0.112077	0.124926	-0.950482	-0.903347	-0.0471344		98	74	100	86			832.395	802.026	753	6.61765	9.19118	5.12	4.06	13.21		91	91	90	42	42	44		-7.2142	-97.7488	-6.15851	lingual-lh		2.16824	1.19237	0.617109	3.78022e-08	3.41247e-07	0.000462237	62.22	69.505	78.976	62.22	69.505
R0039	A	11	1			0.0390345	0.0427355	-1.40855	-1.36921	-0.0393402		113	83	71	65			686.636	696.612	629.234	3.30882	3.67647	4.07	2.11	11.16		90	95	87	50	43	45		-12.4238	-101.237	-6.19206	pericalcarine-lh		2.76792	1.77381	0.97424	2.05695e-09	6.37913e-08	2.12269e-08	74.5187	89.4477	100.456	74.5187	89.4477
R0040	A	9	1			0.267048	0.191947	-0.573411	-0.716819	0.143408		137	74	75	77			448.545	408.988	468.578	4.44444	0.740741	0.96	0.44	2.68		90	90	90	69	63	55		13.6598	-99.1352	1.42366	lateraloccipital-rh		1.4538	1.27562	0.498038	1.09059e-12	4.08599e-11	6.61288e-07	65.5364	71.1196	77.7472	65.5364	71.1196
R0042	A	12	1			0.127748	0.0382415	-0.893644	-1.41747	0.523821		95	49	64	56			916.294	873.514	894.462	15.9259	8.88889	5.51	3.16	12.21		90	90	90	39	42	39		-0.0736883	-82.156	2.11039	pericalcarine-lh		1.03548	0.278416	0.257851	1.06608e-07	0.00208668	0.000413516	71.6339	85.8544	94.0344	71.6339
R0043	A	10										113	60	75	65			829.753	790.104	735.58	10.8033	8.03324	3.98	2.73	12.53		122	121	118	68	64	69		-8.56705	-104.024	-17.6619	lateraloccipital-lh		0.303975	0.1908	0.159628	0.000850822	0.0102497	0.0324662	59.4312	63.3281	80.7397
R0045	A	7	1			0.157178	0.117711	-0.803608	-0.929181	0.125573		115	97	109	112			842.96	738.845	803.307	8.08824	10.6618	3.4	2.34	12.06		90	91	91	43	49	44		4.88429	-87.4588	-0.0917452	cuneus-rh		0.546077	0.488994	0.195875	3.61089e-06	0.000196771	0.0504484	67.0396	70.4879	75.2603	67.0396	70.4879
R0047	A	11				0.048417	0.064835	-1.315	-1.18819	-0.126812		115	60	71	65			741.224	794.362	678.427	11.8868	8.49057	4.27	2.22	11.22		178	175	177	84	68	94		22.5473	-93.2109	-12.9351	pericalcarine-rh		0.1427	0.129143	0.144819	0.0498396	0.438585	0.0110138	70.8291	88.3493	88.2169
R0050	A	9				0.046031	0.06225	-1.33695	-1.20586	-0.131089		124	71	90	83			573.19	564.341	550.927	8.14815	0	3.91	4.68	15.36		90	90	90	72	68	67		33.319	-40.387	35.504	inferiorparietal-rh		0.0895316	0.083262	0.098904	0.113779	0.025744	0.155216	64.3158	85.5735	58.0629
R0051	A	13	1									102	51	58	54			860.404	763.372	828.778	10.7937	5.07937	4.6	4.81	19.32		105	105	105	44	43	46		-1.56636	-92.1012	15.1869	cuneus-lh		0.455378	0.477093	0.247225	1.23604e-05	1.84801e-05	0.00226353	67.7836	82.0608	98.5338	67.7836	82.0608
R0055	A	8	1			0.040857	0.036865	-1.38873	-1.43339	0.0446522			77	103	93			716.372	719.326	647.023	1.1194	0.746269	5	2.22	12.51		88	90	90	44	45	59		19.5322	-90.842	6.84532	pericalcarine-rh		0.400155	0.744387	0.396956	2.13405e-05	8.44375e-07	3.16147e-05	66.9891	68.8234	76.3148	66.9891	68.8234
R0057	A	8	1	1		0.0514785	0.0623	-1.28837	-1.20551	-0.0828622			77	84	90			813.442	726.6	688.476	4.77941	3.30882	1.99	0.6	2.97		91	90	91	64	58	62		-3.09236	-92.7832	2.36855	lingual-lh		1.66918	3.85549	2.115	2.36029e-11	5.42537e-11	1.49672e-11	53.2116	57.2119	60.5557	53.2116	57.2119
R0060	A	10	1			0.0567165	0.0256375	-1.24629	-1.59112	0.344834			66	97	79			442.931	402.902	417.922	4.04984	0.623053	3.35	2.76	17.23		108	105	108	74	63	74		1.05795	-76.5019	2.74741	lingual-rh		0.443214	0.217482	0.151758	2.29946e-06	0.00779779	0.518303	71.4313	72.1548	93.0248	71.4313
R0061	A	15	1			0.064771	0.024507	-1.18862	-1.61071	0.42209		134	60	58	60			572.256	559.93	542.619	3.33333	1.85185	1.73	0.85	3.85		90	90	90	69	71	68		-16.9798	-99.464	-2.61738	lateraloccipital-lh		1.31791	0.473644	0.18773	2.74408e-12	1.45483e-07	0.0600753	65.5288	68.5096	67.3386	65.5288	68.5096
R0064	A	9				0.046243	0.020408	-1.33495	-1.6902	0.355246		102	68	126	84			723.795	578.047	562.07	2.60223	1.11524	1.25	0.54	2.6		90	89	90	45	49	56		5.57449	-91.521	-16.1089	lingual-rh		0.257014	0.239501	0.138272	0.00925595	0.000167115	0.0571802	74.8169	57.6261	60.1877
R0067	A	11	1									145	91	67	61			750.368	642.525	617.528	22.4719	5.61798	4.61	2.98	14.04		118	118	120	45	40	54		-2.15714	-93.522	-0.40639	lingual-lh		2.19525	0.716462	0.847012	7.45029e-08	1.19576e-06	7.90859e-08	69.3255	75.1125	95.6418	69.3255	75.1125
R0068	A	14	1	1		0.209445	0.141271	-0.67893	-0.849947	0.171017		79	54	80	69			888.615	736.807	762.351	17.9104	15.2985	5.65	4.25	14.34		89	89	90	38	35	38		-10.0674	-92.2831	-4.69979	pericalcarine-lh		1.14363	3.34619	2.63625	3.2782e-07	3.65283e-07	1.14021e-07	58.3011	63.788	68.8896	58.3011	63.788
R0073	A	10	1									68	71	97	86			589.31	499.25	473.955	2.22222	0.37037	1.82	0.59	2.71		90	90	90	69	73	77		-8.20253	-89.9486	-2.18546	lingual-lh		0.56679	0.437041	0.379235	2.25997e-10	4.40175e-05	0.000201332	75.0657	72.9809	91.6248	75.0657	72.9809
[truncated: 6 more columns]
